# Supplementary material for: On-Site Detection of Carcinoembryonic Antigen in Human Serum
Source: Biosensors (Basel). 2021 Oct 14;11(10):392. doi: 10.3390/bios11100392 (PMC8534016; doi:10.3390/bios11100392)
Supplement: Supplementary file 1 [file biosensors-11-00392-s001.zip]

Archive with 1 entries (1 files):
- biosensors-1402490-supplementary.pdf
